# Supplementary material for: More than what we eat: Investigating an alternative pathway for intact starch granules in dental calculus using Experimental Archaeology
Source: Quat Int. 2023 Apr 20;653-654:19–32. doi: 10.1016/j.quaint.2022.03.004 (PMC10109111; doi:10.1016/j.quaint.2022.03.004)
Supplement: Multimedia component 1 [file mmc1.xlsx]

## Sheet: Sheet1
Supplementary Table 2: counting of starch granules for individual 1 and 2 for controls (pre-each grain being ground on eahc quern) and post each grain on each quern being ground
Controls
Pre: Wheat grinding
Starch Granules:	Wheat		Altered		Other Species		Non-diagnostic			Total
	Individual 1	Individual 2	Individual 1	Individual 2	Individual 1	Individual 2	Individual 1	Individual 2		Individual 1	Individual 2
Rotary Quern	0	0	0	0	0	0	0	0		0	0
Saddle Quern	0	0	0	0	0	1	0	0		0	1
Pre: Oat grinding
Starch Granules:	Oat		Altered		Other Species		Non-diagnostic			Total
	Individual 1	Individual 2	Individual 1	Individual 2	Individual 1	Individual 2	Individual 1	Individual 2		Individual 1	Individual 2
Rotary Quern	0	0	3	0	2 type b	0	0	0		5	0
Saddle Quern	0	0	0	0	0	0	1 single, 1 cluster	0		2	0
Pre: Millet grinding
Starch Granules:	Millet		Altered		Other Species		Non-diagnostic			Total
	Individual 1	Individual 2	Individual 1	Individual 2	Individual 1	Individual 2	Individual 1	Individual 2		Individual 1	Individual 2
Rotary Quern	0	0	0	0	0	0	0	0		0	0
Saddle Quern	0	0	1	0	2 type a, 1 type b	0	2	0		6	0
Post Grinding
Grain being ground: Wheat
Starch Granules:	Wheat		Altered		Other Species		Non-diagnostic			Total
	Individual 1	Individual 2	Individual 1	Individual 2	Individual 1	Individual 2	Individual 1	Individual 2		Individual 1	Individual 2
Rotary Quern	0	11	6	6	0	0	19	12		25	29
Saddle Quern	9 single, 1 cluster	23 singles, 3 clusters	1	10	0	0	6	2		17	38
Grain being ground: Oat
Starch Granules:	Oat		Altered		Other Species		Non-diagnostic			Total
	Individual 1	Individual 2	Individual 1	Individual 2	Individual 1	Individual 2	Individual 1	Individual 2		Individual 1	Individual 2
Rotary Quern	0	13 compound, 18 single	0	0	0	3 broken/ cracked type A	0	0		0	16+
Saddle Quern	0	16 single, 3 compounds	3	4	0	0	2	0		5	23
Grain being ground: Millet
Starch Granules:	Millet		Altered		Other Species		Non-diagnostic			Total
	Individual 1	Individual 2	Individual 1	Individual 2	Individual 1	Individual 2	Individual 1	Individual 2		Individual 1	Individual 2
Rotary Quern	1	22	4	0	1	2 type a, 4 type b, 3 broken type a	2	0		8	31
Saddle Quern	0	244	1	0	2 type a	3 type A, 1 broken Type A	2	0		3	248
